# Supplementary material for: A Case-Only Genome-Wide Interaction Study of Smoking and Bladder Cancer Risk: Results from the COBLAnCE Cohort
Source: Cancers (Basel). 2023 Aug 23;15(17):4218. doi: 10.3390/cancers15174218 (PMC10487226; doi:10.3390/cancers15174218)
Supplement: Supplementary file 1 [file cancers-15-04218-s001.zip › Supplementary Table 1.xlsx]

## Sheet: Feuil1
Supplementary Table 1. Selected SNPs from the literature and their corresponding ORs and βs in COBLAnCE cohort
Phenotype COBLAnCE	rsID	Chr	Position	Locus	REF	ALT	COBLAnCE					Literature		Annotation (Distance)	value (FDR)
							MAF	OR (95% CI)	β (SE)	value		value	Phenotype
Smoking status (Ever vs. Never)	rs10926476	1	241554603	1q43	T	G	0.45	0.90 (0.75,1.08)		0.255		1.18e-05	Ever vs never	RGS7 (34073), FH (106254)	0.972
	rs11683108	2	41441077	2p22.1	T	C	0.45	1.02 (0.85,1.23)		0.840		3.32e-05	Ever vs never	SLC8A1 (701502), LINC01913 (663618)	0.972
	rs11692793	2	71432288	2p13.3	A	G	0.06	0.92 (0.62,1.37)		0.694		4.41e-05	Ever vs never	PAIP2B	0.972
	rs17588188	2	195774229	2q32.3	C	T	0.08	0.91 (0.65,1.27)		0.567		4.61e-05	Ever vs never	LINC01790 (148070), SLC39A10 (747453)	0.972
	rs2300484	2	66788314	2p14	C	T	0.24	1.01 (0.81,1.27)		0.928		1.83e-05	Ever vs never	MEIS1	0.974
	rs2380945	2	141668323	2q22.1	A	G	0.85	0.76 (0.58,1.01)		0.055		4.67e-05	Ever vs never	LRP1B	0.407
	rs6709439	2	17433256	2p24.2	A	C	0.62	0.98 (0.81,1.18)		0.830		1.59e-05	Smoking Status	FAM49A (586154), RAD51AP2(258590)	0.972
	rs6722418	2	45875839	2p21	A	C	0.17	1.08 (0.83,1.41)		0.569		3.52e-05	Ever vs never	SRBD1 (37433), PRKCE (2975)	0.972
	rs6815916	4	182553043	4q34.3	A	G	0.09	0.96 (0.70,1.32)		0.788		4.23e-05	Ever vs never	LINC02500 (366861), TEMN3-AS1 (188115)	0.972
	rs12216499	6	159368524	6q25.3	G	T	0.09	0.97 (0.70,1.33)		0.833		1.47e-05	Ever vs never	C6orf99 (37139), RSPH3 (25379)	0.972
	rs1711973	6	1402537	6p25.3	T	C	0.76	0.88 (0.69,1.12)		0.297		6.38e-06	Ever vs never	FOXF2 (6699), FOXCUT (203229)	0.972
	rs3798256	6	89996405	6q15	G	A	0.53	0.93 (0.77,1.13)		0.454		3.93e-05	Ever vs never	GABRR2	0.972
	rs617790	6	4115758	6p25.2	C	T	0.33	1.24 (1.01,1.52)		0.037		3.75e-05	Ever vs never	C6orf201	0.345
	rs660560	6	4125941	6p25.2	A	G	0.33	1.24 (1.02,1.52)		0.035		8.22e-05	Ever vs never	C6orf201, ECI2	0.345
	rs9402838	6	136973316	6q23.3	C	A	0.65	0.90 (0.73,1.11)		0.341		3.41e-06	Ever vs never	MAP3K5	0.972
	rs9502305	6	5484829	6p25.1	A	G	0.25	1.12 (0.89,1.41)		0.339		1.40e-05	Ever vs never	FARS2	0.972
	rs3752645	7	106782683	7q22.3	G	A	0.10	0.98 (0.72,1.35)		0.921		4.79e-05	Ever vs never	PRKAR2B	0.974
	rs801089	7	140651523	7q34	G	A	0.17	0.97 (0.76,1.23)		0.790		4.25e-05	Ever vs never	BRAF (26794), MRPS33 (50887)	0.972
	rs1495741	8	18272881	8p22	G	A	0.80	1.37 (1.11,1.70)		0.004		6.30e-05	Ever vs never	NAT2 (14156), PSD3(111932)	0.138
	rs1495741	8	18272881	8p22	G	A	0.80	1.37 (1.11,1.70)		0.004		9.42e-06	Ever vs never	NAT2 (14156), PSD3 (111932)	0.138
	rs17587917	8	17284486	8p22	T	C	0.06	1.08 (0.71,1.63)		0.720		1.99e-05	Ever vs never	MTMR7 (13626), SLC7A2 (70111)	0.972
	rs17587917	8	17284486	8p22	T	C	0.06	1.08 (0.71,1.63)		0.720		6.70e-06	Ever vs never	MTMR7 (13626), SLC7A2 (70111)	0.972
	rs1879189	8	27198884	8p21.2	G	A	0.83	1.00 (0.78,1.27)		0.974		1.52e-05	Ever vs never	PTK2B	0.974
	rs7006936	8	25804508	8p21.2	T	C	0.18	1.10 (0.85,1.42)		0.481		6.36e-05	Ever vs never	EBF2	0.972
	rs2567698	9	116837945	9q32	C	T	0.24	0.99 (0.78,1.25)		0.941		3.75e-05	Ever vs never	AMBP	0.974
	rs1572760	10	130271740	10q26.2	C	T	0.42	0.94 (0.78,1.13)		0.509		3.22e-05	Ever vs never	LINC01163 (155750), LINC02667 (439357)	0.972
	rs10833809	11	22784849	11p14.3	G	A	0.61	1.01 (0.83,1.21)		0.952		2.49e-06	Ever vs never	GAS2	0.974
	rs3862666	11	60872073	11q12.2	C	A	0.27	1.21 (0.96,1.52)		0.101		3.76e-05	Ever vs never	CD5	0.620
	rs1572072	13	24127210	13q12.12	G	T	0.36	0.95 (0.79,1.15)		0.620		2.58e-06	Ever vs never	LINC00327 (65607), TNFRSF19 (17299)	0.972
	rs9550983	13	24123397	13q12.12	A	G	0.52	0.96 (0.80,1.16)		0.702		1.50e-05	Ever vs never	LINC00327 (61794), TNFRSF19 (21112)	0.972
	rs10136856	14	86685759	14q31.3	C	T	0.16	1.04 (0.81,1.34)		0.740		3.35e-05	Ever vs never	LINC02328 (89638), LINC01148 (686363)	0.972
	rs17128136	14	55510110	14q22.3	G	A	0.07	1.73 (1.11,2.70)		0.015		7.38e-05	Ever vs never	SOCS4	0.285
	rs7162082	15	83896608	15q25.2	C	T	0.17	1.10 (0.84,1.43)		0.499		8.01e-06	Ever vs never	HDGFL3 (20033), BNC1 (28029)	0.972
	rs1640963	16	6556442	16p13.3	G	A	0.21	0.95 (0.76,1.19)		0.639		1.61e-06	Ever vs never	RBFOX1	0.972
	rs1640963	16	6556442	16p13.3	G	A	0.21	0.95 (0.76,1.19)		0.639		7.59e-06	Ever vs never	RBFOX1	0.972
	rs9927752	16	6489263	16p13.3	C	A	0.25	0.97 (0.79,1.20)		0.796		2.21e-05	Ever vs never	RBFOX1	0.972
	rs4130140	17	257557	17p13.3	G	A	0.16	1.12 (0.86,1.46)		0.405		9.73e-05	Ever vs never	LOC105371430	0.972
	rs9912513	17	54167853	17q22	T	C	0.44	1.12 (0.91,1.40)		0.285		2.10e-05	Ever vs never	PCTP (267402), ANKFN1 (62983)	0.972
	rs948798	18	71865093	18q22.3	C	T	0.11	1.05 (0.78,1.43)		0.737		1.48e-05	Ever vs never	TIMM21 (37327), CYB5A (52988)	0.972
	rs6109569	20	12806944	20p13	G	A	0.08	1.22 (0.78,1.89)		0.382		5.70e-06	Ever vs never	BTBD3 (899701), LINC01722 (38908)	0.972
Age at smoking initiation (yr)	rs10926476	1	241554603	1q43	T	G	0.45		0.01 (0.01)	0.193		1.18e-05	Ever vs never	RGS7 (34073), FH (106254)	0.994
	rs11683108	2	41441077	2p22.1	T	C	0.45		-0.01 (0.01)	0.167		3.32e-05	Ever vs never	SLC8A1 (701502), LINC01913 (663618)	0.994
	rs11692793	2	71432288	2p13.3	A	G	0.06		-0.03 (0.02)	0.171		4.41e-05	Ever vs never	PAIP2B	0.994
	rs17588188	2	195774229	2q32.3	C	T	0.08		0.03 (0.02)	0.130		4.61e-05	Ever vs never	LINC01790 (148070), SLC39A10 (747453)	0.994
	rs2300484	2	66788314	2p14	C	T	0.24		-0.01 (0.01)	0.283		1.83e-05	Ever vs never	MEIS1	0.994
	rs2380945	2	141668323	2q22.1	A	G	0.85		0.00 (0.01)	0.869		4.67e-05	Ever vs never	LRP1B	0.994
	rs6709439	2	17433256	2p24.2	A	C	0.62		0.00 (0.01)	0.768		1.59e-05	Smoking Status	FAM49A (586154), RAD51AP2(258590)	0.994
	rs6722418	2	45875839	2p21	A	C	0.17		0.00 (0.01)	0.956		3.52e-05	Ever vs never	SRBD1 (37433), PRKCE (2975)	0.994
	rs6815916	4	182553043	4q34.3	A	G	0.09		-0.01 (0.02)	0.512		4.23e-05	Ever vs never	LINC02500 (366861), TEMN3-AS1 (188115)	0.994
	rs12216499	6	159368524	6q25.3	G	T	0.09		0.01 (0.02)	0.749		1.47e-05	Ever vs never	C6orf99 (37139), RSPH3 (25379)	0.994
	rs1711973	6	1402537	6p25.3	T	C	0.76		0.00 (0.01)	0.735		6.38e-06	Ever vs never	FOXF2 (6699), FOXCUT (203229)	0.994
	rs3798256	6	89996405	6q15	G	A	0.53		0.01 (0.01)	0.594		3.93e-05	Ever vs never	GABRR2	0.994
	rs617790	6	4115758	6p25.2	C	T	0.33		-0.01 (0.01)	0.406		3.75e-05	Ever vs never	C6orf201	0.994
	rs660560	6	4125941	6p25.2	A	G	0.33		-0.01 (0.01)	0.380		8.22e-05	Ever vs never	C6orf201, ECI2	0.994
	rs9402838	6	136973316	6q23.3	C	A	0.65		0.00 (0.01)	0.994		3.41e-06	Ever vs never	MAP3K5	0.994
	rs9502305	6	5484829	6p25.1	A	G	0.25		0.00 (0.01)	0.958		1.40e-05	Ever vs never	FARS2	0.994
	rs3752645	7	106782683	7q22.3	G	A	0.10		0.01 (0.02)	0.715		4.79e-05	Ever vs never	PRKAR2B	0.994
	rs801089	7	140651523	7q34	G	A	0.17		-0.01 (0.01)	0.651		4.25e-05	Ever vs never	BRAF (26794), MRPS33 (50887)	0.994
	rs1495741	8	18272881	8p22	G	A	0.80		0.00 (0.01)	0.725		6.30e-05	Ever vs never	NAT2 (14156), PSD3(111932)	0.994
	rs1495741	8	18272881	8p22	G	A	0.80		0.00 (0.01)	0.725		9.42e-06	Ever vs never	NAT2 (14156), PSD3 (111932)	0.994
	rs17587917	8	17284486	8p22	T	C	0.06		-0.03 (0.02)	0.150		1.99e-05	Ever vs never	MTMR7 (13626), SLC7A2 (70111)	0.994
	rs17587917	8	17284486	8p22	T	C	0.06		-0.03 (0.02)	0.150		6.70e-06	Ever vs never	MTMR7 (13626), SLC7A2 (70111)	0.994
	rs1879189	8	27198884	8p21.2	G	A	0.83		0.00 (0.01)	0.994		1.52e-05	Ever vs never	PTK2B	0.994
	rs7006936	8	25804508	8p21.2	T	C	0.18		-0.02 (0.01)	0.132		6.36e-05	Ever vs never	EBF2	0.994
	rs2567698	9	116837945	9q32	C	T	0.24		-0.01 (0.01)	0.224		3.75e-05	Ever vs never	AMBP	0.994
	rs1572760	10	130271740	10q26.2	C	T	0.42		-0.01 (0.01)	0.576		3.22e-05	Ever vs never	LINC01163 (155750), LINC02667 (439357)	0.994
	rs10833809	11	22784849	11p14.3	G	A	0.61		-0.02 (0.01)	0.026		2.49e-06	Ever vs never	GAS2	0.978
	rs3862666	11	60872073	11q12.2	C	A	0.27		0.00 (0.01)	0.804		3.76e-05	Ever vs never	CD5	0.994
	rs1572072	13	24127210	13q12.12	G	T	0.36		0.00 (0.01)	0.782		2.58e-06	Ever vs never	LINC00327 (65607), TNFRSF19 (17299)	0.994
	rs9550983	13	24123397	13q12.12	A	G	0.52		0.01 (0.01)	0.314		1.50e-05	Ever vs never	LINC00327 (61794), TNFRSF19 (21112)	0.994
	rs10136856	14	86685759	14q31.3	C	T	0.16		0.00 (0.01)	0.908		3.35e-05	Ever vs never	LINC02328 (89638), LINC01148 (686363)	0.994
	rs17128136	14	55510110	14q22.3	G	A	0.07		0.01 (0.02)	0.650		7.38e-05	Ever vs never	SOCS4	0.994
	rs7162082	15	83896608	15q25.2	C	T	0.17		0.00 (0.01)	0.880		8.01e-06	Ever vs never	HDGFL3 (20033), BNC1 (28029)	0.994
	rs1640963	16	6556442	16p13.3	G	A	0.21		0.01 (0.01)	0.339		1.61e-06	Ever vs never	RBFOX1	0.994
	rs1640963	16	6556442	16p13.3	G	A	0.21		0.01 (0.01)	0.339		7.59e-06	Ever vs never	RBFOX1	0.994
	rs9927752	16	6489263	16p13.3	C	A	0.25		0.00 (0.01)	0.832		2.21e-05	Ever vs never	RBFOX1	0.994
	rs4130140	17	257557	17p13.3	G	A	0.16		-0.01 (0.01)	0.337		9.73e-05	Ever vs never	LOC105371430	0.994
	rs9912513	17	54167853	17q22	T	C	0.44		0.00 (0.01)	0.989		2.10e-05	Ever vs never	PCTP (267402), ANKFN1 (62983)	0.994
	rs948798	18	71865093	18q22.3	C	T	0.11		-0.01 (0.02)	0.577		1.48e-05	Ever vs never	TIMM21 (37327), CYB5A (52988)	0.994
	rs6109569	20	12806944	20p13	G	A	0.08		0.01 (0.02)	0.703		5.70e-06	Ever vs never	BTBD3 (899701), LINC01722 (38908)	0.994
Average tobacco consumption (grams)	rs10926476	1	241554603	1q43	T	G	0.45		-0.04 (0.03)	0.144		1.18e-05	Ever vs never	RGS7 (34073), FH (106254)	0.804
	rs11683108	2	41441077	2p22.1	T	C	0.45		0.01 (0.03)	0.605		3.32e-05	Ever vs never	SLC8A1 (701502), LINC01913 (663618)	0.833
	rs11692793	2	71432288	2p13.3	A	G	0.06		0.08 (0.07)	0.224		4.41e-05	Ever vs never	PAIP2B	0.833
	rs17588188	2	195774229	2q32.3	C	T	0.08		-0.02 (0.06)	0.653		4.61e-05	Ever vs never	LINC01790 (148070), SLC39A10 (747453)	0.833
	rs2300484	2	66788314	2p14	C	T	0.24		0.04 (0.04)	0.242		1.83e-05	Ever vs never	MEIS1	0.833
	rs2380945	2	141668323	2q22.1	A	G	0.85		0.04 (0.04)	0.337		4.67e-05	Ever vs never	LRP1B	0.833
	rs6709439	2	17433256	2p24.2	A	C	0.62		0.00 (0.03)	0.975		1.59e-05	Smoking Status	FAM49A (586154), RAD51AP2(258590)	0.975
	rs6722418	2	45875839	2p21	A	C	0.17		-0.03 (0.04)	0.531		3.52e-05	Ever vs never	SRBD1 (37433), PRKCE (2975)	0.833
	rs6815916	4	182553043	4q34.3	A	G	0.09		0.06 (0.05)	0.262		4.23e-05	Ever vs never	LINC02500 (366861), TEMN3-AS1 (188115)	0.833
	rs12216499	6	159368524	6q25.3	G	T	0.09		0.03 (0.05)	0.549		1.47e-05	Ever vs never	C6orf99 (37139), RSPH3 (25379)	0.833
	rs1711973	6	1402537	6p25.3	T	C	0.76		0.00 (0.04)	0.943		6.38e-06	Ever vs never	FOXF2 (6699), FOXCUT (203229)	0.975
	rs3798256	6	89996405	6q15	G	A	0.53		-0.04 (0.03)	0.219		3.93e-05	Ever vs never	GABRR2	0.833
	rs617790	6	4115758	6p25.2	C	T	0.33		-0.02 (0.03)	0.490		3.75e-05	Ever vs never	C6orf201	0.833
	rs660560	6	4125941	6p25.2	A	G	0.33		-0.02 (0.03)	0.489		8.22e-05	Ever vs never	C6orf201, ECI2	0.833
	rs9402838	6	136973316	6q23.3	C	A	0.65		0.02 (0.03)	0.570		3.41e-06	Ever vs never	MAP3K5	0.833
	rs9502305	6	5484829	6p25.1	A	G	0.25		0.02 (0.04)	0.592		1.40e-05	Ever vs never	FARS2	0.833
	rs3752645	7	106782683	7q22.3	G	A	0.10		0.01 (0.05)	0.869		4.79e-05	Ever vs never	PRKAR2B	0.975
	rs801089	7	140651523	7q34	G	A	0.17		-0.04 (0.04)	0.282		4.25e-05	Ever vs never	BRAF (26794), MRPS33 (50887)	0.833
	rs1495741	8	18272881	8p22	G	A	0.80		-0.06 (0.04)	0.088		6.30e-05	Ever vs never	NAT2 (14156), PSD3(111932)	0.804
	rs1495741	8	18272881	8p22	G	A	0.80		-0.06 (0.04)	0.088		9.42e-06	Ever vs never	NAT2 (14156), PSD3 (111932)	0.804
	rs17587917	8	17284486	8p22	T	C	0.06		-0.02 (0.06)	0.706		1.99e-05	Ever vs never	MTMR7 (13626), SLC7A2 (70111)	0.843
	rs17587917	8	17284486	8p22	T	C	0.06		-0.02 (0.06)	0.706		6.70e-06	Ever vs never	MTMR7 (13626), SLC7A2 (70111)	0.843
	rs1879189	8	27198884	8p21.2	G	A	0.83		0.02 (0.04)	0.624		1.52e-05	Ever vs never	PTK2B	0.833
	rs7006936	8	25804508	8p21.2	T	C	0.18		0.06 (0.04)	0.152		6.36e-05	Ever vs never	EBF2	0.804
	rs2567698	9	116837945	9q32	C	T	0.24		0.02 (0.04)	0.594		3.75e-05	Ever vs never	AMBP	0.833
	rs1572760	10	130271740	10q26.2	C	T	0.42		0.03 (0.03)	0.332		3.22e-05	Ever vs never	LINC01163 (155750), LINC02667 (439357)	0.833
	rs10833809	11	22784849	11p14.3	G	A	0.61		0.02 (0.03)	0.555		2.49e-06	Ever vs never	GAS2	0.833
	rs3862666	11	60872073	11q12.2	C	A	0.27		0.02 (0.03)	0.595		3.76e-05	Ever vs never	CD5	0.833
	rs1572072	13	24127210	13q12.12	G	T	0.36		0.08 (0.03)	0.012		2.58e-06	Ever vs never	LINC00327 (65607), TNFRSF19 (17299)	0.271
	rs9550983	13	24123397	13q12.12	A	G	0.52		0.06 (0.03)	0.050		1.50e-05	Ever vs never	LINC00327 (61794), TNFRSF19 (21112)	0.618
	rs10136856	14	86685759	14q31.3	C	T	0.16		-0.03 (0.04)	0.437		3.35e-05	Ever vs never	LINC02328 (89638), LINC01148 (686363)	0.833
	rs17128136	14	55510110	14q22.3	G	A	0.07		0.03 (0.06)	0.581		7.38e-05	Ever vs never	SOCS4	0.833
	rs7162082	15	83896608	15q25.2	C	T	0.17		-0.01 (0.04)	0.754		8.01e-06	Ever vs never	HDGFL3 (20033), BNC1 (28029)	0.871
	rs1640963	16	6556442	16p13.3	G	A	0.21		-0.01 (0.04)	0.676		1.61e-06	Ever vs never	RBFOX1	0.833
	rs1640963	16	6556442	16p13.3	G	A	0.21		-0.01 (0.04)	0.676		7.59e-06	Ever vs never	RBFOX1	0.833
	rs9927752	16	6489263	16p13.3	C	A	0.25		-0.01 (0.03)	0.656		2.21e-05	Ever vs never	RBFOX1	0.833
	rs4130140	17	257557	17p13.3	G	A	0.16		0.00 (0.04)	0.964		9.73e-05	Ever vs never	LOC105371430	0.975
	rs9912513	17	54167853	17q22	T	C	0.44		0.00 (0.03)	0.965		2.10e-05	Ever vs never	PCTP (267402), ANKFN1 (62983)	0.975
	rs948798	18	71865093	18q22.3	C	T	0.11		-0.12 (0.05)	0.015		1.48e-05	Ever vs never	TIMM21 (37327), CYB5A (52988)	0.271
	rs6109569	20	12806944	20p13	G	A	0.08		-0.10 (0.06)	0.123		5.70e-06	Ever vs never	BTBD3 (899701), LINC01722 (38908)	0.804
ALT, alternative allele; CI, confidence interval; COBLAnCE, COhort to study BLAdder CancEr; GWAS, genome-wide association study; MAF, minor allele frequency; REF, OR, odds ratio; reference allele; rsID, SNP identification number; SNP, single nucleotide polymorphism. SNPs that are significant at 0.05 level are highlighted in gray.
